# Supplementary material for: Development and validation of blood-based diagnostic biomarkers for Myalgic Encephalomyelitis/Chronic Fatigue Syndrome (ME/CFS) using EpiSwitch® 3-dimensional genomic regulatory immuno-genetic profiling
Source: J Transl Med. 2025 Oct 8;23:1048. doi: 10.1186/s12967-025-07203-w (PMC12506310; doi:10.1186/s12967-025-07203-w)
Supplement: Supplementary file 3 — Supplementary Material 3: Table S1. Genetic locality of the top 10 markers/probes that most impacted the model of the 200-marker set. [file 12967_2025_7203_MOESM3_ESM.xlsx]

## Sheet: Sheet1
	Table S1. Genetic locality of the top 10 markers/probes that mostly impacted on the model of the 200-marker set
	OBDid	Gene	Distance_ccs2gene
1	Hg38_17_70169137_70172919_70258420_70261520_RR	KCNJ2	0
	Hg38_17_70169137_70172919_70258420_70261520_RR	KCNJ16	33530
	Hg38_17_70169137_70172919_70258420_70261520_RR	MAP2K6	615273
2	Hg38_4_121200266_121204174_121264616_121279966_FR	TNIP3	0
	Hg38_4_121200266_121204174_121264616_121279966_FR	QRFPR	48677
	Hg38_4_121200266_121204174_121264616_121279966_FR	NDNF	127246
3	Hg38_14_74950373_74954834_75064531_75068989_FF	PGF	0
	Hg38_14_74950373_74954834_75064531_75068989_FF	EIF2B2	0
	Hg38_14_74950373_74954834_75064531_75068989_FF	MLH3	0
	Hg38_14_74950373_74954834_75064531_75068989_FF	ACYP1	0
	Hg38_14_74950373_74954834_75064531_75068989_FF	ZC2HC1C	0
4	Hg38_1_17104654_17111699_17387103_17390097_FR	PADI2	0
	Hg38_1_17104654_17111699_17387103_17390097_FR	PADI1	0
	Hg38_1_17104654_17111699_17387103_17390097_FR	PADI3	0
	Hg38_1_17104654_17111699_17387103_17390097_FR	PADI4	0
	Hg38_1_17104654_17111699_17387103_17390097_FR	PADI6	0
5	Hg38_19_54539083_54540230_54737101_54738599_RF	LILRA2	0
	Hg38_19_54539083_54540230_54737101_54738599_RF	LILRA1	0
	Hg38_19_54539083_54540230_54737101_54738599_RF	LILRB1	0
	Hg38_19_54539083_54540230_54737101_54738599_RF	LILRB4	0
	Hg38_19_54539083_54540230_54737101_54738599_RF	KIR3DL3	0
	Hg38_19_54539083_54540230_54737101_54738599_RF	KIR2DL3	0
6	Hg38_6_47832237_47839997_47908659_47916504_FF	OPN5	0
	Hg38_6_47832237_47839997_47908659_47916504_FF	PTCHD4	0
	Hg38_6_47832237_47839997_47908659_47916504_FF	ADGRF4	110217
7	Hg38_12_53368783_53371294_53491654_53500831_FF	SP1	0
	Hg38_12_53368783_53371294_53491654_53500831_FF	AMHR2	0
	Hg38_12_53368783_53371294_53491654_53500831_FF	PRR13	0
	Hg38_12_53368783_53371294_53491654_53500831_FF	PCBP2	0
	Hg38_12_53368783_53371294_53491654_53500831_FF	MAP3K12	0
8	Hg38_12_8943814_8945391_9041253_9052225_RF	M6PR	0
	Hg38_12_8943814_8945391_9041253_9052225_RF	KLRG1	0
	Hg38_12_8943814_8945391_9041253_9052225_RF	PHC1	2348
9	Hg38_4_88529389_88537886_88795661_88799704_RR	HERC3	0
	Hg38_4_88529389_88537886_88795661_88799704_RR	HERC3	0
	Hg38_4_88529389_88537886_88795661_88799704_RR	NAP1L5	0
	Hg38_4_88529389_88537886_88795661_88799704_RR	FAM13A	0
10	Hg38_3_129309432_129315627_129375119_129378809_FF	H1-10	0
	Hg38_3_129309432_129315627_129375119_129378809_FF	HMCES	3247
	Hg38_3_129309432_129315627_129375119_129378809_FF	EFCAB12	22513
