# Supplementary material for: Development and validation of blood-based diagnostic biomarkers for Myalgic Encephalomyelitis/Chronic Fatigue Syndrome (ME/CFS) using EpiSwitch® 3-dimensional genomic regulatory immuno-genetic profiling
Source: J Transl Med. 2025 Oct 8;23:1048. doi: 10.1186/s12967-025-07203-w (PMC12506310; doi:10.1186/s12967-025-07203-w)
Supplement: Supplementary file 4 — Supplementary Material 4: Table S2. String analysis of signalling pathways related to the top 200 markers identified on the CC whole genome array. [file 12967_2025_7203_MOESM4_ESM.xlsx]

## Sheet: CFS_final
	Table S2. String analysis of signalling pathways related to the top 200 markers identified on the CC whole genome array
	node1	node2	interaction	width	node1_type	node2_type
	BIOCARTA_IL10_PATHWAY	CC	known_relationship	3	pathway	disease
	BIOCARTA_NO2-dependent IL12 Pathway in NK cells	PRENATAL_OR_PERINATAL_COMPLICATIONS	known_relationship	3	pathway	disease
	DEVELOPMENT_AND_HETEROGENEITY_OF_THE_ILC_FAMILY_WP3893	HYPERSENSITIVITY	known_relationship	3	pathway	disease
	DEVELOPMENT_AND_HETEROGENEITY_OF_THE_ILC_FAMILY_WP3893	NEUROLOGICAL_COMPLICATIONS	known_relationship	3	pathway	disease
	DEVELOPMENT_AND_HETEROGENEITY_OF_THE_ILC_FAMILY_WP3893	TUMOR	known_relationship	3	pathway	disease
	EBSTEIN_BARR_VIRUS_LMP1_SIGNALING_WP262	NECROSIS	known_relationship	3	pathway	disease
	EXTRAFOLLICULAR_B_CELL_ACTIVATION_BY_SARS_CoV_2__WP5218	ADVANCED_HCC	known_relationship	3	pathway	disease
	EXTRAFOLLICULAR_B_CELL_ACTIVATION_BY_SARS_CoV_2__WP5218	BEHETS_DISEASE	known_relationship	3	pathway	disease
	IL23_MEDIATED_SIGNALING_EVENTS	HEMORRHAGIC_DISEASE	known_relationship	3	pathway	disease
	IL23_MEDIATED_SIGNALING_EVENTS	SARS	known_relationship	3	pathway	disease
	IL23_MEDIATED_SIGNALING_EVENTS	STROKE	known_relationship	3	pathway	disease
	IL27_MEDIATED_SIGNALING_EVENTS	CHLAMYDIAL_INFECTION	known_relationship	3	pathway	disease
	IL27_MEDIATED_SIGNALING_EVENTS	IMMUNE_MEDIATED_DISEASES	known_relationship	3	pathway	disease
	IL27_MEDIATED_SIGNALING_EVENTS	INFLAMMATORY_AND_IMMUNE_DISEASES	known_relationship	3	pathway	disease
	IL27_MEDIATED_SIGNALING_EVENTS	INFLAMMATORY_DISORDERS	known_relationship	3	pathway	disease
	IL27_MEDIATED_SIGNALING_EVENTS	PSORIATIC_LESIONS	known_relationship	3	pathway	disease
	IL27_MEDIATED_SIGNALING_EVENTS	RETINAL_MACULAR_OEDEMA	known_relationship	3	pathway	disease
	IL27_MEDIATED_SIGNALING_EVENTS	SP_A	known_relationship	3	pathway	disease
	MiRNAs_INVOLVEMENT_IN_THE_IMMUNE_RESPONSE_IN_SEPSIS_WP4329	KIDNEY_INJURY	known_relationship	3	pathway	disease
	NETRIN_UNC5B_SIGNALING_PATHWAY_WP4747	AGE_RELATED_CATARACT	known_relationship	3	pathway	disease
	NUCLEAR_RECEPTORS_META_PATHWAY_WP2882	LIVER_METASTASES	known_relationship	3	pathway	disease
	NUCLEAR_RECEPTORS_META_PATHWAY_WP2882	TMB	known_relationship	3	pathway	disease
	SIGNALING_BY_INTERLEUKINS_PERCENT_REACTOME	AUTOIMMUNITY	known_relationship	3	pathway	disease
	SIGNALING_BY_INTERLEUKINS_PERCENT_REACTOME	HODGKINS_LYMPHOMA	known_relationship	3	pathway	disease
	SIGNALING_BY_INTERLEUKINS_PERCENT_REACTOME	HYPERLIPIDAEMIA	known_relationship	3	pathway	disease
	SIGNALING_BY_INTERLEUKINS_PERCENT_REACTOME	INFECTIOUS_DISEASE	known_relationship	3	pathway	disease
	SIGNALING_BY_INTERLEUKINS_PERCENT_REACTOME	MUTANT_NON_SMALL_CELL_LUNG_CANCER	known_relationship	3	pathway	disease
	SIGNALING_BY_INTERLEUKINS_PERCENT_REACTOME	NSCLC_TUMOR	known_relationship	3	pathway	disease
	SIGNALING_BY_INTERLEUKINS_PERCENT_REACTOME	PAPILLOMA	known_relationship	3	pathway	disease
	SIGNALING_BY_INTERLEUKINS_PERCENT_REACTOME	PERITONEAL_MESOTHELIOMA	known_relationship	3	pathway	disease
	SIGNALING_BY_INTERLEUKINS_PERCENT_REACTOME	RCC	known_relationship	3	pathway	disease
	SIGNALING_BY_INTERLEUKINS_PERCENT_REACTOME	SUDDEN	known_relationship	3	pathway	disease
	SIGNALING_BY_INTERLEUKINS_PERCENT_REACTOME	THYROID_CANCER	known_relationship	3	pathway	disease
	SPINAL_CORD_INJURY_PERCENT_WP2431	CD4	known_relationship	3	pathway	disease
	SPINAL_CORD_INJURY_PERCENT_WP2431	INFLAMMATION_OF_THE_AIRWAY	known_relationship	3	pathway	disease
	SPINAL_CORD_INJURY_PERCENT_WP2431	INFLAMMATORY_AND_IMMUNE_DISEASES	known_relationship	3	pathway	disease
	SPINAL_CORD_INJURY_PERCENT_WP2431	LS_SCLC	known_relationship	3	pathway	disease
	SPINAL_CORD_INJURY_PERCENT_WP2431	NERVOUS_SYSTEM_TUMORS	known_relationship	3	pathway	disease
	SPINAL_CORD_INJURY_PERCENT_WP2431	NEURINOMA_OF_TRIGEMINAL_AND_PERIPHERAL_NERVES	known_relationship	3	pathway	disease
	T_CELL_ACTIVATION_SARS_CoV_2_WP5098	COMBINED_IMMUNE_DEFICIENCY	known_relationship	3	pathway	disease
	T_CELL_ACTIVATION_SARS_CoV_2_WP5098	SEVERE_COMBINED_IMMUNE_BACKGROUND	known_relationship	3	pathway	disease
	T_CELL_ACTIVATION_SARS_CoV_2_WP5098	SOLID_LUNG_MALIGNANT_TUMORS	known_relationship	3	pathway	disease
	T_CELL_ANTIGEN_RECEPTOR_TCR_PATHWAY_DURING_STAPHYLOCOCCUS_AUREUS_INFECTION_WP3863	CHRONIC_INFLAMMATION	known_relationship	3	pathway	disease
	T_CELL_ANTIGEN_RECEPTOR_TCR_PATHWAY_DURING_STAPHYLOCOCCUS_AUREUS_INFECTION_WP3863	COLLAGEN_ARTHRITIS	known_relationship	3	pathway	disease
	T_CELL_ANTIGEN_RECEPTOR_TCR_PATHWAY_DURING_STAPHYLOCOCCUS_AUREUS_INFECTION_WP3863	MUTANT_MELANOMA	known_relationship	3	pathway	disease
	T_CELL_ANTIGEN_RECEPTOR_TCR_PATHWAY_DURING_STAPHYLOCOCCUS_AUREUS_INFECTION_WP3863	PRIMARY_RCC	known_relationship	3	pathway	disease
	T_CELL_RECEPTOR_SIGNALING_PATHWAY_WP69	BORDERLINE_TUMOR	known_relationship	3	pathway	disease
	T_CELL_RECEPTOR_SIGNALING_PATHWAY_WP69	COLLAGEN_INDUCED_ARTHRITIS	known_relationship	3	pathway	disease
	T_CELL_RECEPTOR_SIGNALING_PATHWAY_WP69	SPINAL_INFLAMMATION	known_relationship	3	pathway	disease
	TOXOPLASMOSIS_PERCENT_KEGG	NEOPLASMS	known_relationship	3	pathway	disease
	AMINO_ACID_TRANSPORT_ACROSS_THE_PLASMA_MEMBRANE	SLC7A10	known_relationship	3	pathway	gene
	AVOIDING_IMMUNE_DESCTRUCTION	BCL2	known_relationship	3	pathway	gene
	AVOIDING_IMMUNE_DESCTRUCTION	CLEC6A	known_relationship	3	pathway	gene
	AVOIDING_IMMUNE_DESCTRUCTION	DEFA4	known_relationship	3	pathway	gene
	AVOIDING_IMMUNE_DESCTRUCTION	IFI27	known_relationship	3	pathway	gene
	AVOIDING_IMMUNE_DESCTRUCTION	IL4R	known_relationship	3	pathway	gene
	AVOIDING_IMMUNE_DESCTRUCTION	SIN3A	known_relationship	3	pathway	gene
	AVOIDING_IMMUNE_DESCTRUCTION	STAT2	known_relationship	3	pathway	gene
	COMPLEMENT	C1R	known_relationship	3	pathway	gene
	COMPLEMENT	MAFF	known_relationship	3	pathway	gene
	FATIGUE_SYNDROME_CHRONIC	IL2	predicted_relationship	3	disease	gene
	IMMUNE_SYSTEM	C8G	known_relationship	3	pathway	gene
	IMMUNE_SYSTEM	CANX	known_relationship	3	pathway	gene
	IMMUNE_SYSTEM	EDAR	known_relationship	3	pathway	gene
	IMMUNE_SYSTEM	FBXO32	known_relationship	3	pathway	gene
	IMMUNE_SYSTEM	HP	known_relationship	3	pathway	gene
	IMMUNE_SYSTEM	LAG3	known_relationship	3	pathway	gene
	IMMUNE_SYSTEM	MAP3K14	known_relationship	3	pathway	gene
	IMMUNE_SYSTEM	SLC2A3	known_relationship	3	pathway	gene
	IMMUNE_SYSTEM	STAT4	known_relationship	3	pathway	gene
	IMMUNE_SYSTEM	STAT5A	known_relationship	3	pathway	gene
	IMMUNE_SYSTEM	TNFRSF11B	known_relationship	3	pathway	gene
	IMMUNE_SYSTEM	TREML4	known_relationship	3	pathway	gene
	IMMUNE_SYSTEM	TRIM26	known_relationship	3	pathway	gene
	IMMUNE_SYSTEM	UBE2E1	known_relationship	3	pathway	gene
	IMMUNE_SYSTEM	UBE2J1	known_relationship	3	pathway	gene
	IMMUNE_SYSTEM	VASP	known_relationship	3	pathway	gene
	PROTEINS_INVOLVED_IN_DIABETES_MELLITUS_TYPE_1	INS	known_relationship	3	pathway	gene
	PROTEINS_INVOLVED_IN_HELICOBACTER_INFECTIONS	IL4	known_relationship	3	pathway	gene
	SYNAPTIC_VESICLE_TRAFFICKING_HOMO_SAPIENS_P05734	SYT11	known_relationship	3	pathway	gene
	IL2_MEDIATED_SIGNALING_EVENTS	IL2	known_relationship	3	pathway	gene
	FATIGUE_SYNDROME_CHRONIC	AMINO_ACID_TRANSPORT_ACROSS_THE_PLASMA_MEMBRANE	predicted_relationship	3	disease	pathway
	FATIGUE_SYNDROME_CHRONIC	AVOIDING_IMMUNE_DESCTRUCTION	predicted_relationship	3	disease	pathway
	FATIGUE_SYNDROME_CHRONIC	BIOCARTA_41BB_PATHWAY	predicted_relationship	3	disease	pathway
	FATIGUE_SYNDROME_CHRONIC	BIOCARTA_Antigen Dependent B Cell Activation_PATHWAY	predicted_relationship	3	disease	pathway
	FATIGUE_SYNDROME_CHRONIC	BIOCARTA_DC_PATHWAY	predicted_relationship	3	disease	pathway
	FATIGUE_SYNDROME_CHRONIC	BIOCARTA_IL10_PATHWAY	predicted_relationship	3	disease	pathway
	FATIGUE_SYNDROME_CHRONIC	BIOCARTA_NO2-dependent IL12 Pathway in NK cells	predicted_relationship	3	disease	pathway
	FATIGUE_SYNDROME_CHRONIC	BIOCARTA_NO2IL12_PATHWAY	predicted_relationship	3	disease	pathway
	FATIGUE_SYNDROME_CHRONIC	COMPLEMENT	predicted_relationship	3	disease	pathway
	FATIGUE_SYNDROME_CHRONIC	COVID_19_ADVERSE_OUTCOME_PATHWAY_WP4891	predicted_relationship	3	disease	pathway
	FATIGUE_SYNDROME_CHRONIC	DEVELOPMENT_AND_HETEROGENEITY_OF_THE_ILC_FAMILY_WP3893	predicted_relationship	3	disease	pathway
	FATIGUE_SYNDROME_CHRONIC	DOWNSTREAM_SIGNALING_IN_NAIVE_CD8_T_CELLS	predicted_relationship	3	disease	pathway
	FATIGUE_SYNDROME_CHRONIC	EBSTEIN_BARR_VIRUS_LMP1_SIGNALING_WP262	predicted_relationship	3	disease	pathway
	FATIGUE_SYNDROME_CHRONIC	EXTRAFOLLICULAR_B_CELL_ACTIVATION_BY_SARS_CoV_2__WP5218	predicted_relationship	3	disease	pathway
	FATIGUE_SYNDROME_CHRONIC	FAS_LIGAND_FAS_L_PATHWAY_AND_STRESS_INDUCTION_OF_HEAT_SHOCK_PROTEINS_HSP_REGULATION_PERCENT_WIKI	predicted_relationship	3	disease	pathway
	FATIGUE_SYNDROME_CHRONIC	IL12_SIGNALING_MEDIATED_BY_STAT4	predicted_relationship	3	disease	pathway
	FATIGUE_SYNDROME_CHRONIC	IL2_MEDIATED_SIGNALING_EVENTS	predicted_relationship	3	disease	pathway
	FATIGUE_SYNDROME_CHRONIC	IL23_MEDIATED_SIGNALING_EVENTS	predicted_relationship	3	disease	pathway
	FATIGUE_SYNDROME_CHRONIC	IL27_MEDIATED_SIGNALING_EVENTS	predicted_relationship	3	disease	pathway
	FATIGUE_SYNDROME_CHRONIC	IMMUNE_SYSTEM	predicted_relationship	3	disease	pathway
	FATIGUE_SYNDROME_CHRONIC	MiRNAs_INVOLVEMENT_IN_THE_IMMUNE_RESPONSE_IN_SEPSIS_WP4329	predicted_relationship	3	disease	pathway
	FATIGUE_SYNDROME_CHRONIC	NETRIN_UNC5B_SIGNALING_PATHWAY_WP4747	predicted_relationship	3	disease	pathway
	FATIGUE_SYNDROME_CHRONIC	NEUTROPHIL_DEGRANULATION_PERCENT_REACTOME	predicted_relationship	3	disease	pathway
	FATIGUE_SYNDROME_CHRONIC	NUCLEAR_RECEPTORS_META_PATHWAY_WP2882	predicted_relationship	3	disease	pathway
	FATIGUE_SYNDROME_CHRONIC	NUCLEAR_RECEPTORS_META_PATHWAY_WP2882	predicted_relationship	3	disease	pathway
	FATIGUE_SYNDROME_CHRONIC	PLATELET_MEDIATED_INTERACTIONS_WITH_VASCULAR_AND_CIRCULATING_CELLS	predicted_relationship	3	disease	pathway
	FATIGUE_SYNDROME_CHRONIC	PROTEINS_INVOLVED_IN_DIABETES_MELLITUS_TYPE_1	predicted_relationship	3	disease	pathway
	FATIGUE_SYNDROME_CHRONIC	PROTEINS_INVOLVED_IN_HELICOBACTER_INFECTIONS	predicted_relationship	3	disease	pathway
	FATIGUE_SYNDROME_CHRONIC	SCAVENGING_BY_CLASS_A_RECEPTORS_PERCENT_REACTOME	predicted_relationship	3	disease	pathway
	FATIGUE_SYNDROME_CHRONIC	SIGNALING_BY_INTERLEUKINS_PERCENT_REACTOME	predicted_relationship	3	disease	pathway
	FATIGUE_SYNDROME_CHRONIC	SPINAL_CORD_INJURY_PERCENT_WIKI_PATHWAYS_WP2431	predicted_relationship	3	disease	pathway
	FATIGUE_SYNDROME_CHRONIC	SYNAPTIC_VESICLE_TRAFFICKING_HOMO_SAPIENS_P05734	predicted_relationship	3	disease	pathway
	FATIGUE_SYNDROME_CHRONIC	SYSTEMIC_LUPUS_ERYTHEMATOSUS_PERCENT_KEGG	predicted_relationship	3	disease	pathway
	FATIGUE_SYNDROME_CHRONIC	T_CELL_ACTIVATION_SARS_CoV_2_WP5098	predicted_relationship	3	disease	pathway
	FATIGUE_SYNDROME_CHRONIC	T_CELL_ANTIGEN_RECEPTOR_TCR_PATHWAY_DURING_STAPHYLOCOCCUS_AUREUS_INFECTION_WP3863	predicted_relationship	3	disease	pathway
	FATIGUE_SYNDROME_CHRONIC	T_CELL_RECEPTOR_SIGNALING_PATHWAY_WP69	predicted_relationship	3	disease	pathway
	FATIGUE_SYNDROME_CHRONIC	TOXOPLASMOSIS_PERCENT_KEGG	predicted_relationship	3	disease	pathway
