# Supplementary material for: Development and validation of blood-based diagnostic biomarkers for Myalgic Encephalomyelitis/Chronic Fatigue Syndrome (ME/CFS) using EpiSwitch® 3-dimensional genomic regulatory immuno-genetic profiling
Source: J Transl Med. 2025 Oct 8;23:1048. doi: 10.1186/s12967-025-07203-w (PMC12506310; doi:10.1186/s12967-025-07203-w)
Supplement: Supplementary file 5 — Supplementary Material 5: Table S3. String analysis of signalling pathways overlapping between the top 200 markers identified on the CC whole genome array and Rituximab-related pathways. [file 12967_2025_7203_MOESM5_ESM.xlsx]

## Sheet: big
	Table S3. String analysis of signalling pathways overlapping between the top 200 markers identified on the CC whole genome array and Rituximab-related pathways
	node1	node2	interaction	node1_type	node2_type	node1_string_id	node2_string_id
	ARTHRITIS	RPS16	known_relationship	disease	gene	arthritis	rps16
	ARTHRITIS	CDH6	known_relationship	disease	gene	arthritis	cdh6
	ARTHRITIS	rs771184127	known_relationship	disease	snp	arthritis	rs771184127
	ARTHRITIS	RS3783613	known_relationship	disease	snp	arthritis	rs3783613
	ARTHRITIS_RHEUMATOID	BIRC3	known_relationship	disease	gene	arthritis_rheumatoid	birc3
	ARTHRITIS_RHEUMATOID	rs1501299	known_relationship	disease	snp	arthritis_rheumatoid	rs1501299
	ARTHRITIS_RHEUMATOID	RS9571178	known_relationship	disease	snp	arthritis_rheumatoid	rs9571178
	ARTHRITIS_RHEUMATOID	rs2779249	known_relationship	disease	snp	arthritis_rheumatoid	rs2779249
	BIOCARTA_FCER1_PATHWAY	BTK	known_relationship	pathway	gene	biocarta_fcer1_pathway	btk
	BIOCARTA_PAR1_PATHWAY_PERCENT_MSIGDB_C2	HYPERTENSION	known_relationship	pathway	disease	biocarta_par1_pathway_percent_msigdb_c2	hypertension
	BREAST_CARCINOMA	rs2230009	known_relationship	disease	snp	breast_carcinoma	rs2230009
	CARCINOMA	CITED4	known_relationship	disease	gene	carcinoma	cited4
	CARCINOMA	GPX6	known_relationship	disease	gene	carcinoma	gpx6
	CARCINOMA	KCND2	known_relationship	disease	gene	carcinoma	kcnd2
	CD19	FURUNCULOSIS	known_relationship	gene	disease	cd19	furunculosis
	CD19	CD180	known_relationship	gene	gene	cd19	cd180
	CD274	INFECTION_CAUSED_BY_HELICOBACTER_PYLORI	known_relationship	gene	disease	cd274	infection_caused_by_helicobacter_pylori
	CD274	B3GNT3	known_relationship	gene	gene	cd274	b3gnt3
	CD274	VDR_MOTIFS	known_relationship	gene	gene	cd274	vdr_motifs
	CD274	TCF7L2	known_relationship	gene	gene	cd274	tcf7l2
	CD274	PSMA2	known_relationship	gene	gene	cd274	psma2
	CD40	GANGLIOSIDOSES	known_relationship	gene	disease	cd40	gangliosidoses
	CD40	ITGA5	known_relationship	gene	gene	cd40	itga5
	CD40	LTB4R	known_relationship	gene	gene	cd40	ltb4r
	CD40	PRSS16	known_relationship	gene	gene	cd40	prss16
	CD7	T_CELL_LYMPHOMA_NOS	known_relationship	gene	disease	cd7	t_cell_lymphoma_nos
	CD79A	HYPERTENSION_PORTAL	known_relationship	gene	disease	cd79a	hypertension_portal
	CD80	IL17RA	known_relationship	gene	gene	cd80	il17ra
	CHRONIC_LYMPHOCYTIC_LEUKEMIA	VENCLEXTA	known_relationship	disease	drug	chronic_lymphocytic_leukemia	venclexta
	CHRONIC_LYMPHOCYTIC_LEUKEMIA	CD86	known_relationship	disease	gene	chronic_lymphocytic_leukemia	cd86
	CROHN_DISEASE	MAP3K14	known_relationship	disease	gene	crohn_disease	map3k14
	CROHN_DISEASE	RS2569190	known_relationship	disease	snp	crohn_disease	rs2569190
	CSF2	CD19	known_relationship	gene	gene	csf2	cd19
	CSF3	CRYOPYRIN_ASSOCIATED_PERIODIC_SYNDROMES	known_relationship	gene	disease	csf3	cryopyrin_associated_periodic_syndromes
	CSF3	GRANULOCYTOPENIC	known_relationship	gene	disease	csf3	granulocytopenic
	CSF3	INVASIVE_ASPERGILLOSIS	known_relationship	gene	disease	csf3	invasive_aspergillosis
	CSF3	TNFRSF9	known_relationship	gene	gene	csf3	tnfrsf9
	CTLA4	PRECURSOR_B_CELL_LYMPHOBLASTIC_LEUKEMIA_LYMPHOMA	known_relationship	gene	disease	ctla4	precursor_b_cell_lymphoblastic_leukemia_lymphoma
	CTLA4	UVEITIS	known_relationship	gene	disease	ctla4	uveitis
	CTLA4	ADRA2B	known_relationship	gene	gene	ctla4	adra2b
	CTLA4	S_CD86	known_relationship	gene	gene	ctla4	s_cd86
	DEFECTIVE_F8_ACCELERATES_DISSOCIATION_OF_THE_A2_DOMAIN	F8	known_relationship	pathway	gene	defective_f8_accelerates_dissociation_of_the_a2_domain	f8
	DERMATITIS	UCP1	known_relationship	disease	gene	dermatitis	ucp1
	DERMATITIS	TLR6	known_relationship	disease	gene	dermatitis	tlr6
	DIABETES_MELLITUS_TYPE_1	GSR	known_relationship	disease	gene	diabetes_mellitus_type_1	gsr
	ENDOSOMAL_VACUOLAR_PATHWAY_R_HSA_1236977	HLA_G	known_relationship	pathway	gene	endosomal_vacuolar_pathway_r_hsa_1236977	hla_g
	FASLG	DEMYELINATING_DISEASES	known_relationship	gene	disease	faslg	demyelinating_diseases
	FASLG	DEGENERATIVE_POLYARTHRITIS	known_relationship	gene	disease	faslg	degenerative_polyarthritis
	FASLG	HSP90AA1	known_relationship	gene	gene	faslg	hsp90aa1
	FASLG	GFI1	known_relationship	gene	gene	faslg	gfi1
	FCGR_ACTIVATION	IGHV1_46	known_relationship	pathway	gene	fcgr_activation	ighv1_46
	FCGR_ACTIVATION	IGKV3D_20	known_relationship	pathway	gene	fcgr_activation	igkv3d_20
	FCGR_ACTIVATION	IGKV1D_12	known_relationship	pathway	gene	fcgr_activation	igkv1d_12
	FCGR3A	PANCREATIC_NEOPLASMS	known_relationship	gene	disease	fcgr3a	pancreatic_neoplasms
	GENETIC_PREDISPOSITION_TO_DISEASE	COMT	known_relationship	disease	gene	genetic_predisposition_to_disease	comt
	GENETIC_PREDISPOSITION_TO_DISEASE	RS111307654	known_relationship	disease	snp	genetic_predisposition_to_disease	rs111307654
	HEPATITIS	LINOLEIC_OLEIC_ACID	known_relationship	disease	drug	hepatitis	linoleic_oleic_acid
	HEPATITIS	CASPASE_1	known_relationship	disease	gene	hepatitis	caspase_1
	HLA_DOA	MALIGNANCIES	known_relationship	gene	disease	hla_doa	malignancies
	HLA_DOA	PRKCE	known_relationship	gene	gene	hla_doa	prkce
	IL10	GSE19923_E2A_KO_VS_E2A_AND_HEB_KO_DP_THYMOCYTE_DN	known_relationship	gene	dataset	il10	gse19923_e2a_ko_vs_e2a_and_heb_ko_dp_thymocyte_dn
	IL10	SQUAMOUS_CELL_CARCINOMA	known_relationship	gene	disease	il10	squamous_cell_carcinoma
	IL10	TINEA_VERSICOLOR	known_relationship	gene	disease	il10	tinea_versicolor
	IL10	SOCS3_L	known_relationship	gene	gene	il10	socs3_l
	IL2	T_CELL_INFILTRATION	known_relationship	gene	disease	il2	t_cell_infiltration
	IL2	PRECURSOR_CELL_LYMPHOBLASTIC_LYMPHOMA	known_relationship	gene	disease	il2	precursor_cell_lymphoblastic_lymphoma
	IL2RA	HERC2	known_relationship	gene	gene	il2ra	herc2
	IL7	MALFORMATIONS_OF_CORTICAL_DEVELOPMENT	known_relationship	gene	disease	il7	malformations_of_cortical_development
	IMMUNE_SYSTEM	H3C13	known_relationship	pathway	gene	immune_system	h3c13
	IMMUNE_SYSTEM	CHI3L1	known_relationship	pathway	gene	immune_system	chi3l1
	IMMUNE_SYSTEM	TLR7	known_relationship	pathway	gene	immune_system	tlr7
	IMMUNE_SYSTEM	MAP3K3	known_relationship	pathway	gene	immune_system	map3k3
	IMMUNE_SYSTEM	UBE3D	known_relationship	pathway	gene	immune_system	ube3d
	IMMUNE_SYSTEM	STAT2	known_relationship	pathway	gene	immune_system	stat2
	IMMUNE_SYSTEM	AP2B1	known_relationship	pathway	gene	immune_system	ap2b1
	IMMUNE_SYSTEM	BAIAP2	known_relationship	pathway	gene	immune_system	baiap2
	IMMUNE_SYSTEM	TAB2	known_relationship	pathway	gene	immune_system	tab2
	IMMUNE_SYSTEM	DIAPH1	known_relationship	pathway	gene	immune_system	diaph1
	IMMUNE_SYSTEM	PPP2R5C	known_relationship	pathway	gene	immune_system	ppp2r5c
	IMMUNE_SYSTEM	HTN3	known_relationship	pathway	gene	immune_system	htn3
	IMMUNE_SYSTEM	TRIM46	known_relationship	pathway	gene	immune_system	trim46
	IMMUNE_SYSTEM	DEFB125	known_relationship	pathway	gene	immune_system	defb125
	IMMUNE_SYSTEM	CD70	known_relationship	pathway	gene	immune_system	cd70
	IMMUNE_SYSTEM	KCMF1	known_relationship	pathway	gene	immune_system	kcmf1
	IMMUNE_SYSTEM	PRKCD	known_relationship	pathway	gene	immune_system	prkcd
	IMMUNE_SYSTEM	PTK2	known_relationship	pathway	gene	immune_system	ptk2
	IMMUNE_SYSTEM	CTF1	known_relationship	pathway	gene	immune_system	ctf1
	IMMUNE_SYSTEM	IGKV1_17	known_relationship	pathway	gene	immune_system	igkv1_17
	IMMUNE_SYSTEM	LTN1	known_relationship	pathway	gene	immune_system	ltn1
	IMMUNE_SYSTEM	RNF7	known_relationship	pathway	gene	immune_system	rnf7
	IMMUNE_SYSTEM	ABL1	known_relationship	pathway	gene	immune_system	abl1
	IMMUNE_SYSTEM	FBXO21	known_relationship	pathway	gene	immune_system	fbxo21
	INFECTION	PSMD12	known_relationship	disease	gene	infection	psmd12
	LIVER_CIRRHOSIS_BILIARY	RS66904256	known_relationship	disease	snp	liver_cirrhosis_biliary	rs66904256
	LUPUS_ERYTHEMATOSUS_SYSTEMIC	PTGS1	known_relationship	disease	gene	lupus_erythematosus_systemic	ptgs1
	LUPUS_ERYTHEMATOSUS_SYSTEMIC	rs131658	known_relationship	disease	snp	lupus_erythematosus_systemic	rs131658
	LYMPHOMA	RAPAMUME	known_relationship	disease	drug	lymphoma	rapamume
	LYMPHOMA	IL2	known_relationship	disease	gene	lymphoma	interleukin_2
	LYMPHOMA	CRX	known_relationship	disease	gene	lymphoma	crx
	LYMPHOMA	ACTA1	known_relationship	disease	gene	lymphoma	acta1
	LYMPHOMA	MSR1	known_relationship	disease	gene	lymphoma	msr1
	LYMPHOMA_B_CELL	HAT1	known_relationship	disease	gene	lymphoma_b_cell	hat1
	M_RNA_EDITING_C_TO_U_CONVERSION	APOBEC1	known_relationship	pathway	gene	m_rna_editing_c_to_u_conversion	apobec1
	M_RNA_EDITING_C_TO_U_CONVERSION	APOBEC3B	known_relationship	pathway	gene	m_rna_editing_c_to_u_conversion	apobec3b
	NECROSIS	IL1RN	known_relationship	disease	gene	necrosis	il1rn
	PA_MEMORY_BCELL	IGHV3_33	known_relationship	pathway	gene	pa_memory_bcell	ighv3_33
	PA_MEMORY_BCELL	ZNF860	known_relationship	pathway	gene	pa_memory_bcell	znf860
	PA_MEMORY_BCELL	IFNLR1	known_relationship	pathway	gene	pa_memory_bcell	ifnlr1
	PA_NAIVE_BCELL	TNFRSF17	known_relationship	pathway	gene	pa_naive_bcell	tnfrsf17
	PA_NAIVE_BCELL	IGKV1OR2_108	known_relationship	pathway	gene	pa_naive_bcell	igkv1or2_108
	PA_NAIVE_BCELL	IGKV1D_8	known_relationship	pathway	gene	pa_naive_bcell	igkv1d_8
	PROSTATIC_NEOPLASMS	GET3	known_relationship	disease	gene	prostatic_neoplasms	get3
	RECURRENCE	HLA	known_relationship	disease	gene	recurrence	hla
	RITUXIMAB	GENETIC_PREDISPOSITION_TO_DISEASE	predicted_relationship	drug	disease	rituximab	genetic_predisposition_to_disease
	RITUXIMAB	NECROSIS	predicted_relationship	drug	disease	rituximab	necrosis
	RITUXIMAB	BREAST_CARCINOMA	predicted_relationship	drug	disease	rituximab	breast_carcinoma
	RITUXIMAB	LUPUS_ERYTHEMATOSUS_SYSTEMIC	predicted_relationship	drug	disease	rituximab	lupus_erythematosus_systemic
	RITUXIMAB	ARTHRITIS_RHEUMATOID	predicted_relationship	drug	disease	rituximab	arthritis_rheumatoid
	RITUXIMAB	RECURRENCE	predicted_relationship	drug	disease	rituximab	recurrence
	RITUXIMAB	CROHN_DISEASE	predicted_relationship	drug	disease	rituximab	crohn_disease
	RITUXIMAB	DIABETES_MELLITUS_TYPE_1	predicted_relationship	drug	disease	rituximab	diabetes_mellitus_type_1
	RITUXIMAB	CARCINOMA	predicted_relationship	drug	disease	rituximab	carcinoma
	RITUXIMAB	VIRUS_DISEASES	predicted_relationship	drug	disease	rituximab	virus_diseases
	RITUXIMAB	LYMPHOMA	predicted_relationship	drug	disease	rituximab	lymphoma
	RITUXIMAB	DERMATITIS	predicted_relationship	drug	disease	rituximab	dermatitis
	RITUXIMAB	LYMPHOMA_B_CELL	predicted_relationship	drug	disease	rituximab	lymphoma_b_cell
	RITUXIMAB	LIVER_CIRRHOSIS_BILIARY	predicted_relationship	drug	disease	rituximab	liver_cirrhosis_biliary
	RITUXIMAB	INFECTION	predicted_relationship	drug	disease	rituximab	infection
	RITUXIMAB	ARTHRITIS	predicted_relationship	drug	disease	rituximab	arthritis
	RITUXIMAB	HEPATITIS	predicted_relationship	drug	disease	rituximab	hepatitis
	RITUXIMAB	CHRONIC_LYMPHOCYTIC_LEUKEMIA	predicted_relationship	drug	disease	rituximab	chronic_lymphocytic_leukemia
	RITUXIMAB	PROSTATIC_NEOPLASMS	predicted_relationship	drug	disease	rituximab	prostatic_neoplasms
	RITUXIMAB	SCLEROSIS	predicted_relationship	drug	disease	rituximab	sclerosis
	RITUXIMAB	CD40	predicted_relationship	drug	gene	rituximab	cd40
	RITUXIMAB	CD79A	predicted_relationship	drug	gene	rituximab	cd79a
	RITUXIMAB	IFNA1	predicted_relationship	drug	gene	rituximab	ifna1
	RITUXIMAB	IL2RA	predicted_relationship	drug	gene	rituximab	il2ra
	RITUXIMAB	IL7	predicted_relationship	drug	gene	rituximab	il7
	RITUXIMAB	FCGR3A	predicted_relationship	drug	gene	rituximab	fcgr3a
	RITUXIMAB	CD38	predicted_relationship	drug	gene	rituximab	cd38
	RITUXIMAB	IL2	predicted_relationship	drug	gene	rituximab	il2
	RITUXIMAB	CTLA4	predicted_relationship	drug	gene	rituximab	ctla4
	RITUXIMAB	CSF2	predicted_relationship	drug	gene	rituximab	csf2
	RITUXIMAB	CD80	predicted_relationship	drug	gene	rituximab	cd80
	RITUXIMAB	FCGR3B	predicted_relationship	drug	gene	rituximab	fcgr3b
	RITUXIMAB	CSF3	predicted_relationship	drug	gene	rituximab	csf3
	RITUXIMAB	IL10	predicted_relationship	drug	gene	rituximab	il10
	RITUXIMAB	CD274	predicted_relationship	drug	gene	rituximab	cd274
	RITUXIMAB	CD19	predicted_relationship	drug	gene	rituximab	cd19
	RITUXIMAB	CD7	predicted_relationship	drug	gene	rituximab	cd7
	RITUXIMAB	TNFRSF1A	predicted_relationship	drug	gene	rituximab	tnfrsf1a
	RITUXIMAB	HLA_DOA	predicted_relationship	drug	gene	rituximab	hla_doa
	RITUXIMAB	FASLG	predicted_relationship	drug	gene	rituximab	faslg
	RITUXIMAB	PA_MEMORY_BCELL	predicted_relationship	drug	pathway	rituximab	pa_memory_bcell
	RITUXIMAB	PA_NAIVE_BCELL	predicted_relationship	drug	pathway	rituximab	pa_naive_bcell
	RITUXIMAB	KEGG_MEDICUS_PATHOGEN_KSHV_MIR1_2_TO_ANTIGEN_PROCESSING_AND_PRESENTATION_BY_MHC_CLASS_I_MOLECULES	predicted_relationship	drug	pathway	rituximab	kegg_medicus_pathogen_kshv_mir1_2_to_antigen_processing_and_presentation_by_mhc_class_i_molecules
	RITUXIMAB	ENDOSOMAL_VACUOLAR_PATHWAY_R_HSA_1236977	predicted_relationship	drug	pathway	rituximab	endosomal_vacuolar_pathway_r_hsa_1236977
	RITUXIMAB	IMMUNE_SYSTEM	predicted_relationship	drug	pathway	rituximab	immune_system
	RITUXIMAB	FCGR_ACTIVATION	predicted_relationship	drug	pathway	rituximab	fcgr_activation
	RITUXIMAB	NATURAL_KILLER_CELL_RECEPTORS_HUMAN_TARGET_CELL_NK_CELL_LIGAND_RECEPTOR_INTERACTIONS_PATHWAY	predicted_relationship	drug	pathway	rituximab	natural_killer_cell_receptors_human_target_cell_nk_cell_ligand_receptor_interactions_pathway
	RITUXIMAB	BIOCARTA_FCER1_PATHWAY	predicted_relationship	drug	pathway	rituximab	biocarta_fcer1_pathway
	RITUXIMAB	M_RNA_EDITING_C_TO_U_CONVERSION	predicted_relationship	drug	pathway	rituximab	m_rna_editing_c_to_u_conversion
	RITUXIMAB	KEGG_MEDICUS_REFERENCE_REGULATION_OF_COMPLEMENT_CASCADE_CFHR	predicted_relationship	drug	pathway	rituximab	kegg_medicus_reference_regulation_of_complement_cascade_cfhr
	RITUXIMAB	PERIPHERAL_TOLERANCE_TO_AUTOANTIGENS_RECESSION_IN_DIABETES_MELLITUS_TYPE_1	predicted_relationship	drug	pathway	rituximab	peripheral_tolerance_to_autoantigens_recession_in_diabetes_mellitus_type_1
	RITUXIMAB	CTLA4_INHIBITORY_SIGNALING	predicted_relationship	drug	pathway	rituximab	ctla4_inhibitory_signaling
	RITUXIMAB	COVID_19_THROMBOSIS_AND_ANTICOAGULATION_WP4927	predicted_relationship	drug	pathway	rituximab	covid_19_thrombosis_and_anticoagulation_wp4927
	RITUXIMAB	PTGDR_VASODILATION	predicted_relationship	drug	pathway	rituximab	ptgdr_vasodilation
	RITUXIMAB	MHC1_MEDIATED_ANTIGEN_PRESENTATION	predicted_relationship	drug	pathway	rituximab	mhc1_mediated_antigen_presentation
	RITUXIMAB	B_CELL_RECEPTOR_NFATC_SIGNALING	predicted_relationship	drug	pathway	rituximab	b_cell_receptor_nfatc_signaling
	RITUXIMAB	TH1_AND_TH2_CELL_DIFFERENTIATION_HOMO_SAPIENS_HUMAN	predicted_relationship	drug	pathway	rituximab	th1_and_th2_cell_differentiation_homo_sapiens_human
	RITUXIMAB	BIOCARTA_PAR1_PATHWAY_PERCENT_MSIGDB_C2	predicted_relationship	drug	pathway	rituximab	biocarta_par1_pathway_percent_msigdb_c2
	RITUXIMAB	KEGG_MEDICUS_REFERENCE_COMMON_PATHWAY_OF_COMPLEMENT_CASCADE_MAC_FORMATION	predicted_relationship	drug	pathway	rituximab	kegg_medicus_reference_common_pathway_of_complement_cascade_mac_formation
	RITUXIMAB	DEFECTIVE_F8_ACCELERATES_DISSOCIATION_OF_THE_A2_DOMAIN	predicted_relationship	drug	pathway	rituximab	defective_f8_accelerates_dissociation_of_the_a2_domain
	SCLEROSIS	HLA_C	known_relationship	disease	gene	sclerosis	hla_c
	SCLEROSIS	MOG_35_55	known_relationship	disease	gene	sclerosis	mog_35_55
	SCLEROSIS	RS1805007	known_relationship	disease	snp	sclerosis	rs1805007
	TH1_AND_TH2_CELL_DIFFERENTIATION_HOMO_SAPIENS_HUMAN	HLA_DRB1	known_relationship	pathway	gene	th1_and_th2_cell_differentiation_homo_sapiens_human	hla_drb1
	TNFRSF1A	IL1RL1	known_relationship	gene	gene	tnfrsf1a	il1rl1
	TNFRSF1A	C1D	known_relationship	gene	gene	tnfrsf1a	c1d
	VIRUS_DISEASES	HBG2	known_relationship	disease	gene	virus_diseases	hbg2
