# Supplementary material for: Development and validation of blood-based diagnostic biomarkers for Myalgic Encephalomyelitis/Chronic Fatigue Syndrome (ME/CFS) using EpiSwitch® 3-dimensional genomic regulatory immuno-genetic profiling
Source: J Transl Med. 2025 Oct 8;23:1048. doi: 10.1186/s12967-025-07203-w (PMC12506310; doi:10.1186/s12967-025-07203-w)
Supplement: Supplementary file 6 — Supplementary Material 6: Table S4. String analysis of signalling pathways overlapping between the top 200 markers identified on the CC whole genome array and Copaxone-related pathways. [file 12967_2025_7203_MOESM6_ESM.xlsx]

## Sheet: copa_pathway_v2.5_network_2025-
	Table S4. String analysis of signalling pathways overlapping between the top 200 markers identified on the CC whole genome array and Copaxone-related pathways
	node1	node2	interaction	width	node1_type	node2_type	TYPE
	AUTOIMMUNE_ENCEPHALOMYELITIS	EAE_DRUG	known_relationship	3	disease	drug	disease
	AUTOIMMUNE_ENCEPHALOMYELITIS	IL_17_RECEPTOR	known_relationship	3	disease	gene	disease
	BACTERIAL_INVASION_OF_EPITHELIAL_CELLS_KEGG	LYMPHOPENIA	known_relationship	3	pathway	disease	path
	BACTERIAL_INVASION_OF_EPITHELIAL_CELLS_KEGG	LYMPHOPROLIFERATION	known_relationship	3	pathway	disease	path
	BIOCARTA_CSK_PATHWAY	TMB	known_relationship	3	pathway	disease	path
	BIOCARTA_DC_PATHWAY	LEUKEMIA_MYELOID_ACUTE	known_relationship	3	pathway	disease	path
	COVID	ALTERED_GLYCOSYLATION_OF_MUC1_IN_TUMOR_MICROENVIRONMENT_WP4480	known_relationship	3	disease	pathway	disease
	COVID	FIBRINOGEN	known_relationship	3	disease	gene	disease
	COVID	HISTAMINE	known_relationship	3	disease	drug	disease
	COVID	IL1	known_relationship	3	disease	gene	disease
	COVID	PHE78	known_relationship	3	disease	drug	disease
	DEMYELINATION	IL2	known_relationship	3	disease	gene	disease
	DEMYELINATION	PROTEOLIPID_PROTEIN	known_relationship	3	disease	gene	disease
	EXTRAFOLLICULAR_B_CELL_ACTIVATION_BY_SARS_CoV_2__WP5218	ADVANCED_HCC	known_relationship	3	pathway	disease	path
	GLATIRAMER_ACETATE	ATM_SIGNALING_IN_DEVELOPMENT_AND_DISEASE_WP3878	predicted_relationship	3	drug	pathway	path
	GLATIRAMER_ACETATE	AUTOIMMUNE_DEMYELINATION_IN_THE_CENTRAL_NERVOUS_SYSTEM	predicted_relationship	3	drug	disease	disease
	GLATIRAMER_ACETATE	AUTOIMMUNE_ENCEPHALOMYELITIS	predicted_relationship	3	drug	disease	disease
	GLATIRAMER_ACETATE	AUTOINFLAMMATORY_CONDITIONS	predicted_relationship	3	drug	disease	disease
	GLATIRAMER_ACETATE	BACTERIAL_INVASION_OF_EPITHELIAL_CELLS_KEGG	predicted_relationship	3	drug	pathway	path
	GLATIRAMER_ACETATE	BIOCARTA_Antigen Dependent B Cell Activation_PATHWAY	predicted_relationship	3	drug	pathway	path
	GLATIRAMER_ACETATE	BIOCARTA_CSK_PATHWAY	predicted_relationship	3	drug	pathway	path
	GLATIRAMER_ACETATE	BIOCARTA_CTLA4_PATHWAY	predicted_relationship	3	drug	pathway	path
	GLATIRAMER_ACETATE	BIOCARTA_DC_PATHWAY	predicted_relationship	3	drug	pathway	path
	GLATIRAMER_ACETATE	BIOCARTA_HSP27_PATHWAY	predicted_relationship	3	drug	pathway	path
	GLATIRAMER_ACETATE	BIOCARTA_T_HELPER_PATHWAY	predicted_relationship	3	drug	pathway	path
	GLATIRAMER_ACETATE	CHRONIC_IMMUNE_MODULATED_DISEASE_OF_THE_CENTRAL_NERVOUS_SYSTEM	predicted_relationship	3	drug	disease	disease
	GLATIRAMER_ACETATE	COVID	predicted_relationship	3	drug	disease	disease
	GLATIRAMER_ACETATE	DEMYELINATION	predicted_relationship	3	drug	disease	disease
	GLATIRAMER_ACETATE	EAE_DISEASE	predicted_relationship	3	drug	disease	disease
	GLATIRAMER_ACETATE	EXTRAFOLLICULAR_B_CELL_ACTIVATION_BY_SARS_CoV_2__WP5218	predicted_relationship	3	drug	pathway	path
	GLATIRAMER_ACETATE	FOXP3_IN_COVID_19	predicted_relationship	3	drug	pathway	path
	GLATIRAMER_ACETATE	HASHIMOTOS_THYROIDITIS_TRIGGERS	predicted_relationship	3	drug	pathway	path
	GLATIRAMER_ACETATE	HERPES_KERATOUVEITIS	predicted_relationship	3	drug	disease	disease
	GLATIRAMER_ACETATE	HERPES_SIMPLEX_KERATOUVEITIS	predicted_relationship	3	drug	disease	disease
	GLATIRAMER_ACETATE	HYPERINFLAMMATION	predicted_relationship	3	drug	disease	disease
	GLATIRAMER_ACETATE	IL_21_SIGNALING_PATHWAYS_THEIR_PRIMARY_BIOLOGICAL_EFFECTS_IN_DIFFERENT_IMMUNE_CELL_TYPES	predicted_relationship	3	drug	pathway	path
	GLATIRAMER_ACETATE	IL_9_SIGNALING_PATHWAY_WP22	predicted_relationship	3	drug	pathway	path
	GLATIRAMER_ACETATE	IL11_50_STRING	predicted_relationship	3	drug	pathway	path
	GLATIRAMER_ACETATE	IL12_MEDIATED_SIGNALING_EVENTS	predicted_relationship	3	drug	pathway	path
	GLATIRAMER_ACETATE	IL12_SIGNALING_MEDIATED_BY_STAT4_PERCENT_NCI	predicted_relationship	3	drug	pathway	path
	GLATIRAMER_ACETATE	IMMUNOGLOBULIN_GENES_TRANSCRIPTIONAL_ACTIVATION	predicted_relationship	3	drug	pathway	path
	GLATIRAMER_ACETATE	INTERFERON_GAMMA_SIGNALING	predicted_relationship	3	drug	pathway	path
	GLATIRAMER_ACETATE	INTERFERON_SIGNALING_R_HSA_913531	predicted_relationship	3	drug	pathway	path
	GLATIRAMER_ACETATE	INTERLEUKIN_6_SIGNALING_R_HSA_1059683	predicted_relationship	3	drug	pathway	path
	GLATIRAMER_ACETATE	KEGG_MEDICUS_REFERENCE_TYPE_II_INTERFERON_TO_JAK_STAT_SIGNALING_PATHWAY	predicted_relationship	3	drug	pathway	path
	GLATIRAMER_ACETATE	LEISHMANIASIS_PERCENT_KEGG	predicted_relationship	3	drug	pathway	path
	GLATIRAMER_ACETATE	MACULAR_OEDEMA	predicted_relationship	3	drug	disease	disease
	GLATIRAMER_ACETATE	MICROGLIA_ACTIVATION_DURING_NEUROINFLAMMATION_STEADY_STATE_MICROGLIA	predicted_relationship	3	drug	pathway	path
	GLATIRAMER_ACETATE	MULTIPLE_SCLEROSIS	predicted_relationship	3	drug	disease	disease
	GLATIRAMER_ACETATE	NATURAL_KILLER_CELL_RECEPTORS_HUMAN_TARGET_CELL_NK_CELL_LIGAND_RECEPTOR_INTERACTIONS_PATHWAY	predicted_relationship	3	drug	pathway	path
	GLATIRAMER_ACETATE	NMOSD	predicted_relationship	3	drug	disease	disease
	GLATIRAMER_ACETATE	OLIGODENDROCYTE_DYSTROPHY	predicted_relationship	3	drug	disease	disease
	GLATIRAMER_ACETATE	PA_MEMORY_CD4_TCELL	predicted_relationship	3	drug	pathway	path
	GLATIRAMER_ACETATE	PRIMARY_DEGENERATION	predicted_relationship	3	drug	disease	disease
	GLATIRAMER_ACETATE	PROTEINS_INVOLVED_IN_CELIAC_DISEASE	predicted_relationship	3	drug	pathway	path
	GLATIRAMER_ACETATE	PROTEINS_INVOLVED_IN_PSORIATIC_ARTHRITIS	predicted_relationship	3	drug	pathway	path
	GLATIRAMER_ACETATE	REGULATION_OF_IFNA_IFNB_SIGNALING_R_HSA_912694	predicted_relationship	3	drug	pathway	path
	GLATIRAMER_ACETATE	REGULATION_OF_SIGNALING_BY_CBL_PERCENT_REACTOME	predicted_relationship	3	drug	pathway	path
	GLATIRAMER_ACETATE	RELAPSING_REMITTING_MULTIPLE_SCLEROSIS	predicted_relationship	3	drug	disease	disease
	GLATIRAMER_ACETATE	RHEUMATOID_ARTHRITIS	predicted_relationship	3	drug	pathway	path
	GLATIRAMER_ACETATE	SARS_CoV_2	predicted_relationship	3	drug	disease	disease
	GLATIRAMER_ACETATE	SARS_CoV_2_INFECTIONS	predicted_relationship	3	drug	pathway	path
	GLATIRAMER_ACETATE	SLE	predicted_relationship	3	drug	disease	disease
	GLATIRAMER_ACETATE	SYSTEMIC_LUPUS_ERYTHEMATOSUS	predicted_relationship	3	drug	pathway	path
	GLATIRAMER_ACETATE	T_CELL_ACTIVATION_SARS_CoV_2_WP5098	predicted_relationship	3	drug	pathway	path
	GLATIRAMER_ACETATE	TH17_CELL_ACTIVATION_IN_CROHNS_DISEASE	predicted_relationship	3	drug	pathway	path
	GLATIRAMER_ACETATE	TH17_CELL_NUMBERS_REDUCTION_IN_HIV	predicted_relationship	3	drug	pathway	path
	GLATIRAMER_ACETATE	TH17_DIFFERENTIATION_PATHWAY	predicted_relationship	3	drug	pathway	path
	GLATIRAMER_ACETATE	TNF_RECEPTOR_SIGNALING_PATHWAY_PERCENT_NCI	predicted_relationship	3	drug	pathway	path
	GLATIRAMER_ACETATE	TNFs_BIND_THEIR_PHYSIOLOGICAL_RECEPTORS_R_HSA_5669034	predicted_relationship	3	drug	pathway	path
	GLATIRAMER_ACETATE	TOXOPLASMOSIS_KEGG	predicted_relationship	3	drug	pathway	path
	GLATIRAMER_ACETATE	TRAF6_MEDIATED_IRF7_ACTIVATION_PERCENT_REACTOME	predicted_relationship	3	drug	pathway	path
	GLATIRAMER_ACETATE	TUBERCULOSIS_KEGG	predicted_relationship	3	drug	pathway	path
	GLATIRAMER_ACETATE	TYPE_III_INTERFERON_SIGNALING	predicted_relationship	3	drug	pathway	path
	HASHIMOTOS_THYROIDITIS_TRIGGERS	TG	known_relationship	3	pathway	gene	path
	HERPES_KERATOUVEITIS	FINGOLIMOD	known_relationship	3	disease	drug	disease
	HERPES_SIMPLEX_KERATOUVEITIS	FINGOLIMOD	known_relationship	3	disease	drug	disease
	IL_21_SIGNALING_PATHWAYS_THEIR_PRIMARY_BIOLOGICAL_EFFECTS_IN_DIFFERENT_IMMUNE_CELL_TYPES	IL6R	known_relationship	3	pathway	gene	path
	IL_21_SIGNALING_PATHWAYS_THEIR_PRIMARY_BIOLOGICAL_EFFECTS_IN_DIFFERENT_IMMUNE_CELL_TYPES	TGFB1	known_relationship	3	pathway	gene	path
	IL12_MEDIATED_SIGNALING_EVENTS	ACQUIRED_IMMUNODEFICIENCY_SYNDROME	known_relationship	3	pathway	disease	path
	IL12_MEDIATED_SIGNALING_EVENTS	AGE_RELATED_CATARACT	known_relationship	3	pathway	disease	path
	IL12_MEDIATED_SIGNALING_EVENTS	BENIGN_GYNECOLOGICAL_DISEASES	known_relationship	3	pathway	disease	path
	IL12_MEDIATED_SIGNALING_EVENTS	DIABETIC	known_relationship	3	pathway	disease	path
	IL12_MEDIATED_SIGNALING_EVENTS	HEPATOCELLULAR_CARCINOMA	known_relationship	3	pathway	disease	path
	IL12_MEDIATED_SIGNALING_EVENTS	INVASIVE_OVARIAN_CANCER	known_relationship	3	pathway	disease	path
	IL12_MEDIATED_SIGNALING_EVENTS	PRIMARY_RCC	known_relationship	3	pathway	disease	path
	IL12_MEDIATED_SIGNALING_EVENTS	TETANUS_TOXOID	known_relationship	3	pathway	disease	path
	IL12_SIGNALING_MEDIATED_BY_STAT4_PERCENT_NCI	SQUAMOUS_CELL_CARCINOMA_OF_THE_HEAD_AND_NECK	known_relationship	3	pathway	disease	path
	INTERFERON_GAMMA_SIGNALING_PERCENT_REACTOME	OPPORTUNISTIC_INFECTIONS	known_relationship	3	pathway	disease	path
	MULTIPLE_SCLEROSIS	BHMT	known_relationship	3	disease	gene	disease
	MULTIPLE_SCLEROSIS	CARBOHYDRATE	known_relationship	3	disease	drug	disease
	MULTIPLE_SCLEROSIS	CD48	known_relationship	3	disease	gene	disease
	MULTIPLE_SCLEROSIS	CRLF2	known_relationship	3	disease	gene	disease
	MULTIPLE_SCLEROSIS	DEXAMETHASONE	known_relationship	3	disease	drug	disease
	MULTIPLE_SCLEROSIS	HLA_CLASS_II_REGION	known_relationship	3	disease	gene	disease
	MULTIPLE_SCLEROSIS	HSPG2	known_relationship	3	disease	gene	disease
	MULTIPLE_SCLEROSIS	INTEGRIN_FAMILY	known_relationship	3	disease	gene	disease
	MULTIPLE_SCLEROSIS	LRBA	known_relationship	3	disease	gene	disease
	MULTIPLE_SCLEROSIS	NEFM	known_relationship	3	disease	gene	disease
	MULTIPLE_SCLEROSIS	PGGT1B	known_relationship	3	disease	gene	disease
	MULTIPLE_SCLEROSIS	POLYCARBONATE	known_relationship	3	disease	drug	disease
	MULTIPLE_SCLEROSIS	PTPN11	known_relationship	3	disease	gene	disease
	MULTIPLE_SCLEROSIS	rs1233948559	known_relationship	3	disease	snp	disease
	MULTIPLE_SCLEROSIS	rs7120118	known_relationship	3	disease	snp	disease
	MULTIPLE_SCLEROSIS	rs9568281	known_relationship	3	disease	snp	disease
	MULTIPLE_SCLEROSIS	TCF19	known_relationship	3	disease	gene	disease
	PROTEINS_INVOLVED_IN_CELIAC_DISEASE	TNF	known_relationship	3	pathway	gene	path
	PROTEINS_INVOLVED_IN_PSORIATIC_ARTHRITIS	CHI3L1	known_relationship	3	pathway	gene	path
	PROTEINS_INVOLVED_IN_PSORIATIC_ARTHRITIS	IFNG	known_relationship	3	pathway	gene	path
	REGULATION_OF_SIGNALING_BY_CBL_PERCENT_REACTOME	SYSTEMIC	known_relationship	3	pathway	disease	path
	RELAPSING_REMITTING_MULTIPLE_SCLEROSIS	LAQUINIMOD	known_relationship	3	disease	drug	disease
	RELAPSING_REMITTING_MULTIPLE_SCLEROSIS	METFORMIN	known_relationship	3	disease	drug	disease
	RHEUMATOID_ARTHRITIS	ATIC	known_relationship	3	pathway	gene	path
	RHEUMATOID_ARTHRITIS	BECN1	known_relationship	3	pathway	gene	path
	RHEUMATOID_ARTHRITIS	CCL4L2	known_relationship	3	pathway	gene	path
	RHEUMATOID_ARTHRITIS	CD160	known_relationship	3	pathway	gene	path
	RHEUMATOID_ARTHRITIS	CFTR	known_relationship	3	pathway	gene	path
	RHEUMATOID_ARTHRITIS	CHAT	known_relationship	3	pathway	gene	path
	RHEUMATOID_ARTHRITIS	CP	known_relationship	3	pathway	gene	path
	RHEUMATOID_ARTHRITIS	CRABP1	known_relationship	3	pathway	gene	path
	RHEUMATOID_ARTHRITIS	CXCL10	known_relationship	3	pathway	gene	path
	RHEUMATOID_ARTHRITIS	EMD	known_relationship	3	pathway	gene	path
	RHEUMATOID_ARTHRITIS	FCRL4	known_relationship	3	pathway	gene	path
	RHEUMATOID_ARTHRITIS	HNRNPA2B1	known_relationship	3	pathway	gene	path
	RHEUMATOID_ARTHRITIS	IDDM7	known_relationship	3	pathway	gene	path
	RHEUMATOID_ARTHRITIS	IL17D	known_relationship	3	pathway	gene	path
	RHEUMATOID_ARTHRITIS	IL20	known_relationship	3	pathway	gene	path
	RHEUMATOID_ARTHRITIS	LAIR2	known_relationship	3	pathway	gene	path
	RHEUMATOID_ARTHRITIS	NFE2L2	known_relationship	3	pathway	gene	path
	RHEUMATOID_ARTHRITIS	PADI4	known_relationship	3	pathway	gene	path
	RHEUMATOID_ARTHRITIS	PAK1	known_relationship	3	pathway	gene	path
	RHEUMATOID_ARTHRITIS	PIK3R2	known_relationship	3	pathway	gene	path
	RHEUMATOID_ARTHRITIS	RAB14	known_relationship	3	pathway	gene	path
	RHEUMATOID_ARTHRITIS	RORC	known_relationship	3	pathway	gene	path
	RHEUMATOID_ARTHRITIS	SLC5A7	known_relationship	3	pathway	gene	path
	RHEUMATOID_ARTHRITIS	SUOX	known_relationship	3	pathway	gene	path
	SARS_CoV_2	ARSENIC_TRIOXIDE	known_relationship	3	disease	drug	disease
	SARS_CoV_2_INFECTIONS	ARID4B	known_relationship	3	pathway	gene	path
	SARS_CoV_2_INFECTIONS	PARP14	known_relationship	3	pathway	gene	path
	TH17_CELL_ACTIVATION_IN_CROHNS_DISEASE	FOXP3	known_relationship	3	pathway	gene	path
	TH17_CELL_NUMBERS_REDUCTION_IN_HIV	IL17F	known_relationship	3	pathway	gene	path
	TH17_CELL_NUMBERS_REDUCTION_IN_HIV	IL1R1	known_relationship	3	pathway	gene	path
	TOXOPLASMOSIS_KEGG	KIDNEY_INJURY	known_relationship	3	pathway	disease	path
	TUBERCULOSIS_KEGG	ARC	known_relationship	3	pathway	disease	path
	TUBERCULOSIS_KEGG	CORONAVIRUS_DISEASE_2019	known_relationship	3	pathway	disease	path
	TUBERCULOSIS_KEGG	HEART_ALLOGRAFT_REJECTION	known_relationship	3	pathway	disease	path
	TUBERCULOSIS_KEGG	HISTIOCYTIC_NECROTIZING_LYMPHADENOPATHY	known_relationship	3	pathway	disease	path
	TUBERCULOSIS_KEGG	HN_LS	known_relationship	3	pathway	disease	path
	TUBERCULOSIS_KEGG	OPPORTUNISTIC_INFECTIONS	known_relationship	3	pathway	disease	path
	TYPE_III_INTERFERON_SIGNALING	TYK2	known_relationship	3	pathway	gene	path
