# Supplementary material for: Development and validation of blood-based diagnostic biomarkers for Myalgic Encephalomyelitis/Chronic Fatigue Syndrome (ME/CFS) using EpiSwitch® 3-dimensional genomic regulatory immuno-genetic profiling
Source: J Transl Med. 2025 Oct 8;23:1048. doi: 10.1186/s12967-025-07203-w (PMC12506310; doi:10.1186/s12967-025-07203-w)
Supplement: Supplementary file 7 — Supplementary Material 7: Table S5. Top 50 STRING-connected Nodes in the IL-2-related pathways. [file 12967_2025_7203_MOESM7_ESM.xlsx]

## Sheet: IL2
	Table S5. Top 50 STRING connected Nodes in the IL-2 related pathways
		#node1
		ACE2	string_IL2
	1	BCL2L1	string_IL2
	2	CD28	string_IL2
	3	CD4	string_IL2
	4	CD40LG	string_IL2
	5	CD69	string_IL2
	6	CD80	string_IL2
	7	CD8A	string_IL2
	8	CSF2	string_IL2
	9	CSF3	string_IL2
	10	CTLA4	string_IL2
	11	CXCL8	string_IL2
	12	FOXP3	string_IL2
	13	IFNG	string_IL2
	14	IGLL5	string_IL2
	15	IL10	string_IL2
	16	IL12RB1	string_IL2
	17	IL13	string_IL2
	18	IL15	string_IL2
	19	IL15RA	string_IL2
	20	IL17A	string_IL2
	21	IL1A	string_IL2
	22	IL1B	string_IL2
	23	IL2	string_IL2
	24	IL21R	string_IL2
	25	IL23R	string_IL2
	26	IL2RA	string_IL2
	27	IL2RB	string_IL2
	28	IL2RG	string_IL2
	29	IL3	string_IL2
	30	IL3RA	string_IL2
	31	IL4	string_IL2
	32	IL4R	string_IL2
	33	IL5	string_IL2
	34	IL6	string_IL2
	35	IL6R	string_IL2
	36	IL7	string_IL2
	37	IL7R	string_IL2
	38	IL9	string_IL2
	39	JAK1	string_IL2
	40	JAK2	string_IL2
	41	JAK3	string_IL2
	42	JCHAIN	string_IL2
	43	LCK	string_IL2
	44	LOC102723407	string_IL2
	45	NFATC2	string_IL2
	46	PIGR	string_IL2
	47	PRF1	string_IL2
	48	STAT5A	string_IL2
	49	STAT5B	string_IL2
	50	TNF	string_IL2
